# Supplementary material for: Telemedicine Use and Health-Related Concerns of Patients With Chronic Conditions During COVID-19: Survey of Members of Online Health Communities
Source: J Med Internet Res. 2021 Feb 18;23(2):e23795. doi: 10.2196/23795 (PMC7894395; doi:10.2196/23795)
Supplement: Multimedia Appendix 2 [file jmir_v23i2e23795_app2.xlsx]

## Sheet: Wave 3 - For Pub Partners
Demographic Comparisons of Telehealth Engagement, Satisfaction, and Information Sources and Needs during the COVID-19 Pandemic
	Telehealth Visit In the Past 4 Months				Age					Type of Residence					Gender				Education					Annual Household Income
	Total	Yes	No		Total	Under 40	40-55	56+		Total	Rural	Urban	Suburban		Total	Female	Male		Total	≤ High School	≥ Some College or Trade School	Advanced Degree		Total	<$30K	$30K- $54.9K	$55K- $99.9K	$100K+
TELEHEALTH ENGAGEMENT
Have you had a “virtual visit” (telehealth) with your doctor / healthcare professional in the past 4 months?
Sample Size	2210	1073	1137		2210	224	486	1500		2210	640	459	1111		2205	1781	424		2210	290	1454	466		1877	530	428	549	370
Yes
Count	1073	1073	0		1073	133	263	677		1073	300	224	549		1071	890	181		1073	114	706	253		910	241	208	266	195
Column %	0.48552	1	0		0.48552	0.59375	0.541152	0.451333		0.48552	0.46875	0.488017	0.494149		0.485714	0.499719	0.426887		0.48552	0.393103	0.485557	0.542918		0.484816	0.454717	0.485981	0.484517	0.527027
No
Count	1137	0	1137		1137	91	223	823		1137	340	235	562		1134	891	243		1137	176	748	213		967	289	220	283	175
Column %	0.51448	0	1		0.51448	0.40625	0.458848	0.548667		0.51448	0.53125	0.511983	0.505851		0.514286	0.500281	0.573113		0.51448	0.606897	0.514443	0.457082		0.515184	0.545283	0.514019	0.515483	0.472973
You may have heard about virtual appointments with doctors (sometimes called “telehealth”) that may take place over video chat. Which statements below about telehealth apply to you?
Sample Size	2210	1073	1137		2210	224	486	1500		2210	640	459	1111		2205	1781	424		2210	290	1454	466		1877	530	428	549	370
I have never heard of it before this survey
Count	82	24	58		82	11	22	49		82	30	18	34		82	59	23		82	18	55	9		67	28	15	13	11
Column %	0.0371041	0.0223672	0.0510114		0.0371041	0.0491071	0.0452675	0.0326667		0.0371041	0.046875	0.0392157	0.0306031		0.0371882	0.0331275	0.0542453		0.0371041	0.062069	0.0378267	0.0193133		0.0356953	0.0528302	0.0350467	0.0236794	0.0297297
My doctor has reached out to me about telehealth
Count	780	536	244		780	77	152	551		780	224	145	411		779	622	157		780	98	511	171		677	198	157	187	135
Column %	0.352941	0.499534	0.2146		0.352941	0.34375	0.312757	0.367333		0.352941	0.35	0.315904	0.369937		0.353288	0.349242	0.370283		0.352941	0.337931	0.351444	0.366953		0.360682	0.373585	0.366822	0.340619	0.364865
I am interested in telehealth but don't know how to use it
Count	162	29	133		162	10	27	125		162	54	27	81		161	127	34		162	23	117	22		138	49	25	47	17
Column %	0.0733032	0.027027	0.116974		0.0733032	0.0446429	0.0555556	0.0833333		0.0733032	0.084375	0.0588235	0.0729073		0.0730159	0.0713083	0.0801887		0.0733032	0.0793103	0.0804677	0.0472103		0.0735216	0.0924528	0.0584112	0.0856102	0.0459459
I have no interest in using telehealth
Count	162	18	144		162	9	25	128		162	53	31	78		162	112	50		162	29	114	19		133	40	32	38	23
Column %	0.0733032	0.0167754	0.126649		0.0733032	0.0401786	0.0514403	0.0853333		0.0733032	0.0828125	0.0675381	0.070207		0.0734694	0.062886	0.117925		0.0733032	0.1	0.0784044	0.0407725		0.0708578	0.0754717	0.0747664	0.0692168	0.0621622
I used telehealth before the coronavirus (COVID-19) pandemic
Count	194	140	54		194	30	56	108		194	57	46	91		194	150	44		194	15	131	48		172	37	40	57	38
Column %	0.0877828	0.130475	0.0474934		0.0877828	0.133929	0.115226	0.072		0.0877828	0.0890625	0.100218	0.0819082		0.0879819	0.0842223	0.103774		0.0877828	0.0517241	0.0900963	0.103004		0.0916356	0.0698113	0.0934579	0.103825	0.102703
I started using telehealth (or will start) because of the coronavirus (COVID-19) pandemic
Count	886	745	141		886	111	221	554		886	220	195	471		884	743	141		886	92	574	220		761	197	161	233	170
Column %	0.400905	0.694315	0.124011		0.400905	0.495536	0.454733	0.369333		0.400905	0.34375	0.424837	0.423942		0.400907	0.417181	0.332547		0.400905	0.317241	0.394773	0.472103		0.405434	0.371698	0.376168	0.424408	0.459459
Even after the coronavirus pandemic, I want to be able to use telehealth for regular doctor appointments
Count	591	404	187		591	75	140	376		591	172	119	300		590	497	93		591	64	373	154		507	141	109	141	116
Column %	0.267421	0.376514	0.164468		0.267421	0.334821	0.288066	0.250667		0.267421	0.26875	0.259259	0.270027		0.267574	0.279057	0.21934		0.267421	0.22069	0.256534	0.330472		0.270112	0.266038	0.254673	0.256831	0.313514
I'd be ok using telehealth now (during the coronavirus pandemic), but want to use to face-to-face visits in the future
Count	945	458	487		945	78	192	675		945	266	202	477		944	751	193		945	107	629	209		814	226	192	255	141
Column %	0.427602	0.426841	0.42832		0.427602	0.348214	0.395062	0.45		0.427602	0.415625	0.440087	0.429343		0.428118	0.421673	0.455189		0.427602	0.368966	0.4326	0.448498		0.433671	0.426415	0.448598	0.464481	0.381081
None of these apply to me
Count	153	12	141		153	5	34	114		153	53	27	73		153	120	33		153	25	102	26		120	37	27	36	20
Column %	0.0692308	0.0111836	0.124011		0.0692308	0.0223214	0.0699588	0.076		0.0692308	0.0828125	0.0588235	0.0657066		0.0693878	0.0673779	0.0778302		0.0692308	0.0862069	0.0701513	0.055794		0.0639318	0.0698113	0.0630841	0.0655738	0.0540541
TELEHEALTH SATISFACTION
Please rate your agreement with the statements below about your experience with “virtual visits” (telehealth) with your doctor / healthcare professional. (1=Completely disagree to 7=Completely agree) - I had a positive experience using telehealth
Sample Size	1073	1073	-		1073	133	263	677		1073	300	224	549		1071	890	181		1073	114	706	253		910	241	208	266	195
Agree
Count	725	725	-		725	86	184	455		725	199	152	374		723	604	119		725	78	469	178		618	162	144	191	121
Column %	0.675676	0.675676	-		0.675676	0.646617	0.69962	0.672083		0.675676	0.663333	0.678571	0.681239		0.67507	0.678652	0.657459		0.675676	0.684211	0.664306	0.703557		0.679121	0.672199	0.692308	0.718045	0.620513
Disagree
Count	78	78	-		78	9	12	57		78	26	13	39		78	67	11		78	13	49	16		63	25	10	11	17
Column %	0.0726934	0.0726934	-		0.0726934	0.0676692	0.0456274	0.084195		0.0726934	0.0866667	0.0580357	0.0710383		0.0728291	0.0752809	0.0607735		0.0726934	0.114035	0.0694051	0.0632411		0.0692308	0.103734	0.0480769	0.0413534	0.0871795
Please rate your agreement with the statements below about your experience with “virtual visits” (telehealth) with your doctor / healthcare professional. (1=Completely disagree to 7=Completely agree) - The technology was difficult to use
Sample Size	1073	1073	-		1073	133	263	677		1073	300	224	549		1071	890	181		1073	114	706	253		910	241	208	266	195
Agree
Count	145	145	-		145	12	26	107		145	45	36	64		144	116	28		145	18	103	24		118	32	32	33	21
Column %	0.135135	0.135135	-		0.135135	0.0902256	0.0988593	0.15805		0.135135	0.15	0.160714	0.116576		0.134454	0.130337	0.154696		0.135135	0.157895	0.145892	0.0948617		0.12967	0.13278	0.153846	0.12406	0.107692
Disagree
Count	694	694	-		694	99	183	412		694	187	135	372		693	580	113		694	69	441	184		596	151	126	185	134
Column %	0.646785	0.646785	-		0.646785	0.744361	0.695817	0.608567		0.646785	0.623333	0.602679	0.677596		0.647059	0.651685	0.624309		0.646785	0.605263	0.624646	0.727273		0.654945	0.626556	0.605769	0.695489	0.687179
Please rate your agreement with the statements below about your experience with “virtual visits” (telehealth) with your doctor / healthcare professional. (1=Completely disagree to 7=Completely agree) - I feel like the virtual visit was just as good (or better) than an in-person visit
Sample Size	1073	1073	-		1073	133	263	677		1073	300	224	549		1071	890	181		1073	114	706	253		910	241	208	266	195
Agree
Count	420	420	-		420	50	104	266		420	124	81	215		418	360	58		420	54	275	91		353	100	86	108	59
Column %	0.391426	0.391426	-		0.391426	0.37594	0.395437	0.39291		0.391426	0.413333	0.361607	0.391621		0.390289	0.404494	0.320442		0.391426	0.473684	0.389518	0.359684		0.387912	0.414938	0.413462	0.406015	0.302564
Disagree
Count	177	177	-		177	20	41	116		177	42	40	95		177	142	35		177	18	124	35		154	50	28	40	36
Column %	0.164958	0.164958	-		0.164958	0.150376	0.155894	0.171344		0.164958	0.14	0.178571	0.173042		0.165266	0.159551	0.19337		0.164958	0.157895	0.175637	0.13834		0.169231	0.207469	0.134615	0.150376	0.184615
COVID-19 INFORMATION SOURCES AND NEEDS
COVID-19 Communications with a Healthcare Team
What, if anything, have you done – or are you planning to do in the near future -- in response to hearing about the novel coronavirus (COVID-19)?
Sample Size	2210	1073	1137		2210	224	486	1500		2210	640	459	1111		2205	1781	424		2210	290	1454	466		1877	530	428	549	370
Contact my doctor / healthcare team (via phone, online portal, etc)
Count	828	521	307		828	119	195	514		828	238	172	418		826	700	126		828	116	542	170		714	226	152	206	130
Column %	0.374661	0.485555	0.270009		0.374661	0.53125	0.401235	0.342667		0.374661	0.371875	0.374728	0.376238		0.374603	0.393038	0.29717		0.374661	0.4	0.372765	0.364807		0.380394	0.426415	0.35514	0.375228	0.351351
Look up information online
Count	1333	667	666		1333	147	309	877		1333	359	281	693		1330	1097	233		1333	131	887	315		1140	294	247	345	254
Column %	0.603167	0.621622	0.585752		0.603167	0.65625	0.635802	0.584667		0.603167	0.560937	0.6122	0.623762		0.603175	0.615946	0.549528		0.603167	0.451724	0.610041	0.675966		0.607352	0.554717	0.577103	0.628415	0.686486
Cancel or postpone regular doctor / healthcare visits
Count	997	495	502		997	96	226	675		997	275	204	518		994	839	155		997	114	652	231		850	233	184	253	180
Column %	0.451131	0.461323	0.441513		0.451131	0.428571	0.465021	0.45		0.451131	0.429688	0.444444	0.466247		0.450794	0.471084	0.365566		0.451131	0.393103	0.448418	0.495708		0.45285	0.439623	0.429907	0.460838	0.486486
Make a specific visit / appointment to see my doctor/healthcare professional
Count	318	170	148		318	34	66	218		318	90	84	144		316	260	56		318	46	212	60		272	84	55	83	50
Column %	0.143891	0.158434	0.130167		0.143891	0.151786	0.135802	0.145333		0.143891	0.140625	0.183007	0.129613		0.143311	0.145985	0.132075		0.143891	0.158621	0.145805	0.128755		0.144912	0.158491	0.128505	0.151184	0.135135
Have a “virtual” visit with a doctor/healthcare professional – “telehealth” – via video chat
Count	1107	874	233		1107	133	274	700		1107	303	221	583		1105	926	179		1107	119	729	259		949	258	196	292	203
Column %	0.500905	0.814539	0.204925		0.500905	0.59375	0.563786	0.466667		0.500905	0.473438	0.481481	0.524752		0.501134	0.519933	0.42217		0.500905	0.410345	0.501376	0.555794		0.505594	0.486792	0.457944	0.531876	0.548649
Contact a doctor because of possible coronavirus exposure or symptoms
Count	193	113	80		193	32	49	112		193	48	55	90		190	166	24		193	22	136	35		168	53	26	48	41
Column %	0.0873303	0.105312	0.0703606		0.0873303	0.142857	0.100823	0.0746667		0.0873303	0.075	0.119826	0.0810081		0.0861678	0.0932061	0.0566038		0.0873303	0.0758621	0.0935351	0.0751073		0.0895045	0.1	0.0607477	0.0874317	0.110811
Cancel / postpone routine medical tests, like blood draws, MRIs, CT scans
Count	809	433	376		809	77	180	552		809	228	152	429		809	684	125		809	88	531	190		685	201	147	191	146
Column %	0.366063	0.403541	0.330695		0.366063	0.34375	0.37037	0.368		0.366063	0.35625	0.331155	0.386139		0.366893	0.384054	0.294811		0.366063	0.303448	0.365199	0.407725		0.364944	0.379245	0.343458	0.347905	0.394595
In which of the following ways have you communicated with your doctor / healthcare team about the novel coronavirus (COVID-19)?
Sample Size	2210	1073	1137		2210	224	486	1500		2210	640	459	1111		2205	1781	424		2210	290	1454	466		1877	530	428	549	370
I reached out via phone, online portal, etc
Count	800	491	309		800	113	211	476		800	232	176	392		795	653	142		800	98	541	161		694	191	148	218	137
Column %	0.361991	0.457596	0.271768		0.361991	0.504464	0.434156	0.317333		0.361991	0.3625	0.383442	0.352835		0.360544	0.366648	0.334906		0.361991	0.337931	0.372077	0.345494		0.369739	0.360377	0.345794	0.397086	0.37027
My doctor personally contacted me (via phone, online portal, email)
Count	532	359	173		532	50	106	376		532	148	126	258		532	437	95		532	69	349	114		461	142	90	143	86
Column %	0.240724	0.334576	0.152155		0.240724	0.223214	0.218107	0.250667		0.240724	0.23125	0.27451	0.232223		0.24127	0.245368	0.224057		0.240724	0.237931	0.240028	0.244635		0.245605	0.267925	0.21028	0.260474	0.232432
A member of my healthcare team (nurse, etc) contacted me (via phone, online portal, email)
Count	548	322	226		548	50	116	382		548	153	121	274		548	429	119		548	68	361	119		484	141	108	139	96
Column %	0.247964	0.300093	0.198769		0.247964	0.223214	0.238683	0.254667		0.247964	0.239063	0.263617	0.246625		0.248526	0.240876	0.28066		0.247964	0.234483	0.248281	0.255365		0.257858	0.266038	0.252336	0.253188	0.259459
My doctor’s office sent out information and recommendations (via email, online portal, letter, social media)
Count	602	353	249		602	75	119	408		602	153	118	331		599	489	110		602	53	397	152		522	134	109	157	122
Column %	0.272398	0.328984	0.218997		0.272398	0.334821	0.244856	0.272		0.272398	0.239063	0.257081	0.29793		0.271655	0.274565	0.259434		0.272398	0.182759	0.27304	0.32618		0.278103	0.25283	0.254673	0.285974	0.32973
We discussed it during a regular appointment
Count	484	284	200		484	53	112	319		484	136	94	254		484	381	103		484	62	312	110		424	110	95	132	87
Column %	0.219005	0.264678	0.175901		0.219005	0.236607	0.230453	0.212667		0.219005	0.2125	0.204793	0.228623		0.219501	0.213925	0.242925		0.219005	0.213793	0.21458	0.236052		0.225892	0.207547	0.221963	0.240437	0.235135
I made a specific appointment with my doctor to discuss it
Count	58	36	22		58	7	15	36		58	9	16	33		58	47	11		58	10	33	15		51	18	7	16	10
Column %	0.0262443	0.0335508	0.0193492		0.0262443	0.03125	0.0308642	0.024		0.0262443	0.0140625	0.0348584	0.029703		0.0263039	0.0263897	0.0259434		0.0262443	0.0344828	0.022696	0.0321888		0.027171	0.0339623	0.0163551	0.0291439	0.027027
Other (please specify):
Count	44	31	13		44	1	8	35		44	13	12	19		44	34	10		44	5	27	12		40	12	7	16	5
Column %	0.0199095	0.028891	0.0114336		0.0199095	0.00446429	0.0164609	0.0233333		0.0199095	0.0203125	0.0261438	0.0171017		0.0199546	0.0190904	0.0235849		0.0199095	0.0172414	0.0185695	0.0257511		0.0213106	0.0226415	0.0163551	0.0291439	0.0135135
I haven’t communicated with my doctor or healthcare team about coronavirus
Count	618	186	432		618	52	127	439		618	194	124	300		618	496	122		618	95	405	118		509	148	122	142	97
Column %	0.279638	0.173346	0.379947		0.279638	0.232143	0.261317	0.292667		0.279638	0.303125	0.270153	0.270027		0.280272	0.278495	0.287736		0.279638	0.327586	0.278542	0.253219		0.271177	0.279245	0.285047	0.258652	0.262162
Communicated with HCP About the novel Coronavirus - Categorical
Sample Size	2210	1073	1137		2210	224	486	1500		2210	640	459	1111		2205	1781	424		2210	290	1454	466		1877	530	428	549	370
Yes
Count	1592	887	705		1592	172	359	1061		1592	446	335	811		1587	1285	302		1592	195	1049	348		1368	382	306	407	273
Column %	0.720362	0.826654	0.620053		0.720362	0.767857	0.738683	0.707333		0.720362	0.696875	0.729847	0.729973		0.719728	0.721505	0.712264		0.720362	0.672414	0.721458	0.746781		0.728823	0.720755	0.714953	0.741348	0.737838
No
Count	618	186	432		618	52	127	439		618	194	124	300		618	496	122		618	95	405	118		509	148	122	142	97
Column %	0.279638	0.173346	0.379947		0.279638	0.232143	0.261317	0.292667		0.279638	0.303125	0.270153	0.270027		0.280272	0.278495	0.287736		0.279638	0.327586	0.278542	0.253219		0.271177	0.279245	0.285047	0.258652	0.262162
How have you communicated with your doctor / healthcare professional?
Sample Size	1595	887	708		1595	172	359	1064		1595	447	335	813		1590	1287	303		1595	196	1049	350		1369	383	306	407	273
By phone
Count	1183	690	493		1183	125	271	787		1183	342	243	598		1180	945	235		1183	147	792	244		1023	299	229	300	195
Column %	0.741693	0.777903	0.696328		0.741693	0.726744	0.754875	0.739662		0.741693	0.765101	0.725373	0.735547		0.742138	0.734266	0.775578		0.741693	0.75	0.755005	0.697143		0.747261	0.780679	0.748366	0.737101	0.714286
By portal
Count	680	459	221		680	101	168	411		680	173	149	358		677	553	124		680	52	459	169		592	148	122	178	144
Column %	0.426332	0.517475	0.312147		0.426332	0.587209	0.467967	0.386278		0.426332	0.387025	0.444776	0.440344		0.425786	0.429681	0.409241		0.426332	0.265306	0.43756	0.482857		0.432432	0.386423	0.398693	0.437346	0.527473
By email
Count	472	295	177		472	64	100	308		472	123	110	239		470	363	107		472	42	321	109		404	108	80	130	86
Column %	0.295925	0.332582	0.25		0.295925	0.372093	0.278552	0.289474		0.295925	0.275168	0.328358	0.293973		0.295597	0.282051	0.353135		0.295925	0.214286	0.306006	0.311429		0.295106	0.281984	0.261438	0.31941	0.315018
In a telehealth appointment (video chat)
Count	705	681	24		705	91	184	430		705	184	147	374		704	590	114		705	68	470	167		613	161	131	191	130
Column %	0.442006	0.767756	0.0338983		0.442006	0.52907	0.512535	0.404135		0.442006	0.411633	0.438806	0.460025		0.442767	0.45843	0.376238		0.442006	0.346939	0.448046	0.477143		0.447772	0.420366	0.428105	0.469287	0.47619
At an in-person appointment at their office
Count	524	265	259		524	44	114	366		524	155	102	267		523	391	132		524	63	355	106		453	126	92	148	87
Column %	0.328527	0.29876	0.365819		0.328527	0.255814	0.317549	0.343985		0.328527	0.346756	0.304478	0.328413		0.328931	0.303807	0.435644		0.328527	0.321429	0.338418	0.302857		0.330898	0.328982	0.300654	0.363636	0.318681
In-person in a hospital, infusion center, etc
Count	202	116	86		202	18	49	135		202	59	47	96		201	156	45		202	24	127	51		174	38	40	62	34
Column %	0.126646	0.130778	0.121469		0.126646	0.104651	0.13649	0.12688		0.126646	0.131991	0.140299	0.118081		0.126415	0.121212	0.148515		0.126646	0.122449	0.121068	0.145714		0.1271	0.0992167	0.130719	0.152334	0.124542
Other (specify):
Count	17	10	7		17	2	5	10		17	5	3	9		17	12	5		17	4	9	4		15	3	4	0	8
Column %	0.0106583	0.011274	0.00988701		0.0106583	0.0116279	0.0139276	0.0093985		0.0106583	0.0111857	0.00895522	0.0110701		0.0106918	0.00932401	0.0165017		0.0106583	0.0204082	0.0085796	0.0114286		0.0109569	0.0078329	0.0130719	0	0.029304
I have not heard back / they reached out to me and I have no need to contact them
Count	38	3	35		38	1	9	28		38	7	9	22		37	31	6		38	6	20	12		35	7	8	12	8
Column %	0.0238245	0.00338219	0.049435		0.0238245	0.00581395	0.0250696	0.0263158		0.0238245	0.01566	0.0268657	0.0270603		0.0232704	0.024087	0.019802		0.0238245	0.0306122	0.0190658	0.0342857		0.0255661	0.0182768	0.0261438	0.029484	0.029304
What did you discuss with your doctor / healthcare professional?
Sample Size	1560	884	676		1560	171	350	1039		1560	443	326	791		1556	1259	297		1560	190	1032	338		1336	377	299	395	265
Deciding to stay on my current treatment plan as prescribed / not stop or skip medication
Count	933	551	382		933	107	200	626		933	281	186	466		931	736	195		933	112	614	207		791	234	166	247	144
Column %	0.598077	0.623303	0.565089		0.598077	0.625731	0.571429	0.602502		0.598077	0.634312	0.570552	0.589128		0.598329	0.584591	0.656566		0.598077	0.589474	0.594961	0.612426		0.592066	0.62069	0.555184	0.625316	0.543396
Deciding to temporarily stop or skip my current medication or treatment
Count	119	81	38		119	13	44	62		119	36	26	57		119	102	17		119	10	83	26		106	27	16	35	28
Column %	0.0762821	0.091629	0.056213		0.0762821	0.0760234	0.125714	0.0596728		0.0762821	0.0812641	0.0797546	0.0720607		0.0764781	0.0810167	0.0572391		0.0762821	0.0526316	0.0804264	0.0769231		0.0793413	0.071618	0.0535117	0.0886076	0.10566
Deciding to change my medication / treatment to something else
Count	181	133	48		181	28	46	107		181	50	42	89		180	151	29		181	27	116	38		153	40	38	42	33
Column %	0.116026	0.150452	0.0710059		0.116026	0.163743	0.131429	0.102984		0.116026	0.112867	0.128834	0.112516		0.115681	0.119936	0.0976431		0.116026	0.142105	0.112403	0.112426		0.114521	0.106101	0.12709	0.106329	0.124528
Following of CDC guideline/precautions (eg, stay home, frequent hand washing, wearing a mask and gloves)
Count	660	405	255		660	77	146	437		660	177	133	350		659	546	113		660	74	448	138		561	156	135	166	104
Column %	0.423077	0.458145	0.377219		0.423077	0.450292	0.417143	0.420597		0.423077	0.399549	0.407975	0.442478		0.423522	0.433678	0.380471		0.423077	0.389474	0.434109	0.408284		0.41991	0.413793	0.451505	0.420253	0.392453
Monitoring for novel coronavirus (COVID-19) symptoms
Count	239	156	83		239	36	63	140		239	58	57	124		239	204	35		239	19	169	51		209	56	46	60	47
Column %	0.153205	0.176471	0.122781		0.153205	0.210526	0.18	0.134745		0.153205	0.130926	0.174847	0.156764		0.153599	0.162033	0.117845		0.153205	0.1	0.16376	0.150888		0.156437	0.148541	0.153846	0.151899	0.177358
What to do if experiencing novel coronavirus (COVID-19) symptoms (or if symptoms became worse)
Count	357	226	131		357	52	106	199		357	91	89	177		355	291	64		357	37	238	82		313	90	70	96	57
Column %	0.228846	0.255656	0.193787		0.228846	0.304094	0.302857	0.19153		0.228846	0.205418	0.273006	0.223767		0.228149	0.231136	0.215488		0.228846	0.194737	0.23062	0.242604		0.234281	0.238727	0.234114	0.243038	0.215094
Deciding to cancel / delay an upcoming appointment and/or surgery
Count	445	259	186		445	45	92	308		445	117	93	235		443	365	78		445	37	301	107		376	112	72	120	72
Column %	0.285256	0.292986	0.275148		0.285256	0.263158	0.262857	0.296439		0.285256	0.264108	0.285276	0.297092		0.284704	0.289913	0.262626		0.285256	0.194737	0.291667	0.316568		0.281437	0.297082	0.240803	0.303797	0.271698
Regular discussion / check-in about my current condition / symptoms
Count	853	562	291		853	97	193	563		853	241	169	443		852	711	141		853	97	565	191		751	212	168	218	153
Column %	0.546795	0.635747	0.430473		0.546795	0.567251	0.551429	0.541867		0.546795	0.544018	0.518405	0.560051		0.547558	0.564734	0.474747		0.546795	0.510526	0.547481	0.565089		0.562126	0.562334	0.561873	0.551899	0.577358
Experiencing illness/symptoms for something other than my current condition or COVID-19 (eg, ear infection, UTI)
Count	312	225	87		312	38	82	192		312	83	64	165		311	274	37		312	34	212	66		284	88	62	76	58
Column %	0.2	0.254525	0.128698		0.2	0.222222	0.234286	0.184793		0.2	0.187359	0.196319	0.208597		0.199871	0.217633	0.124579		0.2	0.178947	0.205426	0.195266		0.212575	0.233422	0.207358	0.192405	0.218868
Advice/guidance/precautions for resuming some normal activities, such as returning to work
Count	179	106	73		179	34	58	87		179	45	51	83		179	150	29		179	14	126	39		158	40	25	57	36
Column %	0.114744	0.11991	0.107988		0.114744	0.19883	0.165714	0.0837344		0.114744	0.10158	0.156442	0.10493		0.115039	0.119142	0.0976431		0.114744	0.0736842	0.122093	0.115385		0.118263	0.106101	0.083612	0.144304	0.135849
Other (specify):
Count	69	29	40		69	5	15	49		69	21	10	38		69	56	13		69	8	44	17		57	17	12	16	12
Column %	0.0442308	0.0328054	0.0591716		0.0442308	0.0292398	0.0428571	0.0471607		0.0442308	0.0474041	0.0306748	0.0480405		0.0443445	0.0444797	0.043771		0.0442308	0.0421053	0.0426357	0.0502959		0.0426647	0.0450928	0.0401338	0.0405063	0.045283
Patient Concerns During the COVID-19 Pandemic
Please rate your agreement from your point of view with the following statements below about the novel coronavirus (COVID-19): (1=Completely disagree to 7=Completely agree) Having a chronic health condition makes me feel particularly concerned about the coronavirus
Sample Size	2095	1024	1071		2095	217	469	1409		2095	614	433	1048		2090	1707	383		2095	282	1379	434		1777	513	403	516	345
Agree
Count	1419	721	698		1419	144	315	960		1419	406	307	706		1416	1176	240		1419	181	939	299		1220	372	272	355	221
Column %	0.677327	0.704102	0.651727		0.677327	0.663594	0.671642	0.681334		0.677327	0.661238	0.709007	0.673664		0.677512	0.688928	0.626632		0.677327	0.641844	0.680928	0.68894		0.68655	0.725146	0.674938	0.687984	0.64058
Disagree
Count	180	86	94		180	18	46	116		180	57	33	90		180	133	47		180	32	115	33		150	37	37	44	32
Column %	0.0859189	0.0839844	0.0877684		0.0859189	0.0829493	0.098081	0.0823279		0.0859189	0.0928339	0.0762125	0.0858779		0.0861244	0.0779145	0.122715		0.0859189	0.113475	0.0833938	0.0760369		0.0844119	0.0721248	0.0918114	0.0852713	0.0927536
Please rate your agreement from your point of view with the following statements below about the novel coronavirus (COVID-19): (1=Completely disagree to 7=Completely agree) Having (or having had) cancer makes me feel particularly concerned about the coronavirus
Sample Size	797	354	443		797	18	88	691		797	203	168	426		797	583	214		797	97	537	163		670	180	162	199	129
Agree
Count	364	167	197		364	7	51	306		364	90	65	209		364	266	98		364	44	243	77		307	80	77	96	54
Column %	0.456713	0.471751	0.444695		0.456713	0.388889	0.579545	0.442836		0.456713	0.44335	0.386905	0.49061		0.456713	0.456261	0.457944		0.456713	0.453608	0.452514	0.472393		0.458209	0.444444	0.475309	0.482412	0.418605
Disagree
Count	234	107	127		234	2	17	215		234	62	54	118		234	166	68		234	31	150	53		195	51	39	56	49
Column %	0.293601	0.30226	0.286682		0.293601	0.111111	0.193182	0.311143		0.293601	0.305419	0.321429	0.276995		0.293601	0.284734	0.317757		0.293601	0.319588	0.27933	0.325153		0.291045	0.283333	0.240741	0.281407	0.379845
Please rate your agreement from your point of view with the following statements below about the novel coronavirus (COVID-19): (1=Completely disagree to 7=Completely agree) I feel like people are not taking the coronavirus seriously enough
Sample Size	2210	1073	1137		2210	224	486	1500		2210	640	459	1111		2205	1781	424		2210	290	1454	466		1877	530	428	549	370
Agree
Count	1276	646	630		1276	137	290	849		1276	364	279	633		1273	1073	200		1276	171	826	279		1078	332	246	313	187
Column %	0.577376	0.60205	0.55409		0.577376	0.611607	0.596708	0.566		0.577376	0.56875	0.607843	0.569757		0.577324	0.602471	0.471698		0.577376	0.589655	0.568088	0.598712		0.574321	0.626415	0.574766	0.570128	0.505405
Disagree
Count	212	98	114		212	14	43	155		212	69	41	102		212	145	67		212	33	137	42		175	45	34	52	44
Column %	0.0959276	0.0913327	0.100264		0.0959276	0.0625	0.0884774	0.103333		0.0959276	0.107813	0.0893246	0.0918092		0.0961451	0.0814149	0.158019		0.0959276	0.113793	0.0942228	0.0901288		0.0932339	0.0849057	0.0794393	0.0947177	0.118919
Please rate your agreement from your point of view with the following statements below about the novel coronavirus (COVID-19): (1=Completely disagree to 7=Completely agree) I am worried that I will run out of medications I really need
Sample Size	2210	1073	1137		2210	224	486	1500		2210	640	459	1111		2205	1781	424		2210	290	1454	466		1877	530	428	549	370
Agree
Count	246	116	130		246	33	62	151		246	84	51	111		246	218	28		246	44	154	48		216	79	55	52	30
Column %	0.111312	0.108108	0.114336		0.111312	0.147321	0.127572	0.100667		0.111312	0.13125	0.111111	0.09991		0.111565	0.122403	0.0660377		0.111312	0.151724	0.105915	0.103004		0.115077	0.149057	0.128505	0.0947177	0.0810811
Disagree
Count	1326	635	691		1326	104	279	943		1326	369	266	691		1322	1049	273		1326	163	872	291		1127	304	253	332	238
Column %	0.6	0.591799	0.60774		0.6	0.464286	0.574074	0.628667		0.6	0.576562	0.579521	0.621962		0.599546	0.588995	0.643868		0.6	0.562069	0.599725	0.624464		0.600426	0.573585	0.591121	0.604736	0.643243
Please rate your agreement from your point of view with the following statements below about the novel coronavirus (COVID-19): (1=Completely disagree to 7=Completely agree) I feel like I am at a greater risk of having a more severe case of coronavirus because of the medications I take
Sample Size	2210	1073	1137		2210	224	486	1500		2210	640	459	1111		2205	1781	424		2210	290	1454	466		1877	530	428	549	370
Agree
Count	629	341	288		629	96	174	359		629	186	130	313		627	533	94		629	56	429	144		548	149	114	173	112
Column %	0.284615	0.317801	0.253298		0.284615	0.428571	0.358025	0.239333		0.284615	0.290625	0.283224	0.281728		0.284354	0.29927	0.221698		0.284615	0.193103	0.295048	0.309013		0.291955	0.281132	0.266355	0.315118	0.302703
Disagree
Count	967	429	538		967	64	161	742		967	272	190	505		966	747	219		967	150	615	202		811	243	186	225	157
Column %	0.437557	0.399814	0.473175		0.437557	0.285714	0.331276	0.494667		0.437557	0.425	0.413943	0.454545		0.438095	0.419427	0.516509		0.437557	0.517241	0.422971	0.433476		0.432072	0.458491	0.434579	0.409836	0.424324
Please rate your agreement from your point of view with the following statements below about the novel coronavirus (COVID-19): (1=Completely disagree to 7=Completely agree) I feel like I am at greater risk of having a more severe case coronavirus because of my general health
Sample Size	2210	1073	1137		2210	224	486	1500		2210	640	459	1111		2205	1781	424		2210	290	1454	466		1877	530	428	549	370
Agree
Count	1335	676	659		1335	127	275	933		1335	374	270	691		1332	1091	241		1335	168	895	272		1149	341	266	337	205
Column %	0.604072	0.630009	0.579595		0.604072	0.566964	0.565844	0.622		0.604072	0.584375	0.588235	0.621962		0.604082	0.612577	0.568396		0.604072	0.57931	0.615543	0.583691		0.612147	0.643396	0.621495	0.613843	0.554054
Disagree
Count	256	111	145		256	19	72	165		256	74	52	130		255	189	66		256	33	167	56		209	49	45	65	50
Column %	0.115837	0.103448	0.127529		0.115837	0.0848214	0.148148	0.11		0.115837	0.115625	0.11329	0.117012		0.115646	0.10612	0.15566		0.115837	0.113793	0.114856	0.120172		0.111348	0.0924528	0.10514	0.118397	0.135135
Please rate your agreement from your point of view with the following statements below about the novel coronavirus (COVID-19): (1=Completely disagree to 7=Completely agree) I feel like I am taking all the right precautions to reduce my risk of getting coronavirus
Sample Size	2210	1073	1137		2210	224	486	1500		2210	640	459	1111		2205	1781	424		2210	290	1454	466		1877	530	428	549	370
Agree
Count	1702	841	861		1702	162	364	1176		1702	488	354	860		1698	1380	318		1702	215	1128	359		1440	424	337	404	275
Column %	0.770136	0.783784	0.757256		0.770136	0.723214	0.748971	0.784		0.770136	0.7625	0.771242	0.774077		0.770068	0.774846	0.75		0.770136	0.741379	0.775791	0.770386		0.767182	0.8	0.787383	0.735883	0.743243
Disagree
Count	112	48	64		112	8	17	87		112	30	24	58		112	87	25		112	20	68	24		94	22	17	30	25
Column %	0.0506787	0.0447344	0.0562885		0.0506787	0.0357143	0.0349794	0.058		0.0506787	0.046875	0.0522876	0.0522052		0.0507937	0.048849	0.0589623		0.0506787	0.0689655	0.0467675	0.0515021		0.0500799	0.0415094	0.0397196	0.0546448	0.0675676
Please rate your agreement from your point of view with the following statements below about the novel coronavirus (COVID-19): (1=Completely disagree to 7=Completely agree) I am worried that my doctor will recommend stopping or delaying my medication/treatment
Sample Size	2210	1073	1137		2210	224	486	1500		2210	640	459	1111		2205	1781	424		2210	290	1454	466		1877	530	428	549	370
Agree
Count	189	93	96		189	27	41	121		189	62	38	89		189	158	31		189	36	123	30		168	53	38	49	28
Column %	0.0855204	0.0866729	0.0844327		0.0855204	0.120536	0.0843621	0.0806667		0.0855204	0.096875	0.0827887	0.080108		0.0857143	0.0887142	0.0731132		0.0855204	0.124138	0.0845942	0.0643777		0.0895045	0.1	0.088785	0.0892532	0.0756757
Disagree
Count	1654	811	843		1654	138	359	1157		1654	453	340	861		1650	1333	317		1654	195	1080	379		1389	390	318	403	278
Column %	0.748416	0.755825	0.741425		0.748416	0.616071	0.738683	0.771333		0.748416	0.707812	0.740741	0.774977		0.748299	0.748456	0.747642		0.748416	0.672414	0.742779	0.813305		0.740011	0.735849	0.742991	0.734062	0.751351
Please rate your agreement from your point of view with the following statements below about the novel coronavirus (COVID-19): (1=Completely disagree to 7=Completely agree) I am concerned that I may not have access to my medication/treatment in the future
Sample Size	2210	1073	1137		2210	224	486	1500		2210	640	459	1111		2205	1781	424		2210	290	1454	466		1877	530	428	549	370
Agree
Count	347	194	153		347	45	85	217		347	116	76	155		345	285	60		347	50	233	64		303	97	75	90	41
Column %	0.157014	0.180801	0.134565		0.157014	0.200893	0.174897	0.144667		0.157014	0.18125	0.165577	0.139514		0.156463	0.160022	0.141509		0.157014	0.172414	0.160248	0.137339		0.161428	0.183019	0.175234	0.163934	0.110811
Disagree
Count	1134	549	585		1134	88	239	807		1134	313	228	593		1132	907	225		1134	134	749	251		957	263	212	277	205
Column %	0.513122	0.51165	0.514512		0.513122	0.392857	0.49177	0.538		0.513122	0.489063	0.496732	0.533753		0.513379	0.509264	0.53066		0.513122	0.462069	0.515131	0.538627		0.509856	0.496226	0.495327	0.504554	0.554054
Please rate your agreement from your point of view with the following statements below about the novel coronavirus (COVID-19): (1=Completely disagree to 7=Completely agree) I am worried about resuming “normal” activities at this time
Sample Size	2210	1073	1137		2210	224	486	1500		2210	640	459	1111		2205	1781	424		2210	290	1454	466		1877	530	428	549	370
Agree
Count	1306	665	641		1306	150	300	856		1306	346	287	673		1303	1102	201		1306	156	852	298		1122	317	247	321	237
Column %	0.59095	0.619758	0.563764		0.59095	0.669643	0.617284	0.570667		0.59095	0.540625	0.625272	0.605761		0.59093	0.618754	0.474057		0.59095	0.537931	0.58597	0.639485		0.597762	0.598113	0.577103	0.584699	0.640541
Disagree
Count	269	127	142		269	22	52	195		269	96	46	127		268	192	76		269	42	186	41		226	61	56	71	38
Column %	0.121719	0.11836	0.12489		0.121719	0.0982143	0.106996	0.13		0.121719	0.15	0.100218	0.114311		0.121542	0.107805	0.179245		0.121719	0.144828	0.127923	0.0879828		0.120405	0.115094	0.130841	0.129326	0.102703
Other COVID-19 Related Information Sources and Needs
What sources are you using to learn more about the novel coronavirus (COVID-19)?
Sample Size	2210	1073	1137		2210	224	486	1500		2210	640	459	1111		2205	1781	424		2210	290	1454	466		1877	530	428	549	370
Internet search engines like Yahoo or Google
Count	892	427	465		892	93	186	613		892	251	188	453		891	693	198		892	104	601	187		757	218	161	212	166
Column %	0.40362	0.39795	0.408971		0.40362	0.415179	0.382716	0.408667		0.40362	0.392188	0.409586	0.407741		0.404082	0.389107	0.466981		0.40362	0.358621	0.413343	0.401288		0.403303	0.411321	0.376168	0.386157	0.448649
Websites designed for healthcare professionals (eg, academic journals)
Count	580	317	263		580	71	148	361		580	145	131	304		578	477	101		580	43	373	164		501	127	106	147	121
Column %	0.262443	0.295433	0.23131		0.262443	0.316964	0.304527	0.240667		0.262443	0.226562	0.285403	0.273627		0.262132	0.267827	0.238208		0.262443	0.148276	0.256534	0.351931		0.266915	0.239623	0.247664	0.26776	0.327027
Government websites (eg, CDC, NIH, local health department)
Count	1268	640	628		1268	165	329	774		1268	371	270	627		1264	1059	205		1268	121	859	288		1097	283	239	335	240
Column %	0.573756	0.596459	0.552331		0.573756	0.736607	0.676955	0.516		0.573756	0.579688	0.588235	0.564356		0.573243	0.59461	0.483491		0.573756	0.417241	0.590784	0.618026		0.584443	0.533962	0.558411	0.6102	0.648649
General health websites (for example, WebMD, iVillage, etc)
Count	789	396	393		789	67	151	571		789	234	158	397		787	634	153		789	85	529	175		664	171	149	207	137
Column %	0.357014	0.369059	0.345646		0.357014	0.299107	0.3107	0.380667		0.357014	0.365625	0.344227	0.357336		0.356916	0.35598	0.360849		0.357014	0.293103	0.363824	0.375536		0.353756	0.322642	0.348131	0.377049	0.37027
Condition-specific websites (eg, National MS Society, Arthritis Foundation, American Cancer Society)
Count	697	380	317		697	80	183	434		697	183	158	356		696	592	104		697	60	469	168		594	149	108	192	145
Column %	0.315385	0.354147	0.278804		0.315385	0.357143	0.376543	0.289333		0.315385	0.285938	0.344227	0.320432		0.315646	0.332398	0.245283		0.315385	0.206897	0.322558	0.360515		0.316462	0.281132	0.252336	0.349727	0.391892
Pharmaceutical company websites for medications I’m taking
Count	177	94	83		177	16	38	123		177	56	39	82		177	142	35		177	16	130	31		154	44	33	47	30
Column %	0.0800905	0.0876048	0.0729991		0.0800905	0.0714286	0.0781893	0.082		0.0800905	0.0875	0.0849673	0.0738074		0.0802721	0.0797305	0.0825472		0.0800905	0.0551724	0.0894085	0.0665236		0.0820458	0.0830189	0.0771028	0.0856102	0.0810811
Social Networking sites such as Facebook and Twitter
Count	733	368	365		733	87	175	471		733	215	147	371		731	601	130		733	101	490	142		642	181	145	186	130
Column %	0.331674	0.342964	0.32102		0.331674	0.388393	0.360082	0.314		0.331674	0.335938	0.320261	0.333933		0.331519	0.337451	0.306604		0.331674	0.348276	0.337001	0.304721		0.342035	0.341509	0.338785	0.338798	0.351351
Video-oriented websites like YouTube
Count	244	132	112		244	27	56	161		244	65	52	127		244	192	52		244	24	183	37		213	74	41	55	43
Column %	0.110407	0.12302	0.0985048		0.110407	0.120536	0.115226	0.107333		0.110407	0.101562	0.11329	0.114311		0.110658	0.107805	0.122642		0.110407	0.0827586	0.12586	0.0793991		0.113479	0.139623	0.0957944	0.100182	0.116216
Online blogs, forums or support communities
Count	344	181	163		344	32	73	239		344	95	80	169		344	276	68		344	30	247	67		302	82	61	95	64
Column %	0.155656	0.168686	0.14336		0.155656	0.142857	0.150206	0.159333		0.155656	0.148438	0.174292	0.152115		0.156009	0.154969	0.160377		0.155656	0.103448	0.169876	0.143777		0.160895	0.154717	0.142523	0.173042	0.172973
TV news reports
Count	1389	636	753		1389	94	286	1009		1389	389	275	725		1386	1117	269		1389	186	908	295		1184	348	260	352	224
Column %	0.628507	0.592731	0.662269		0.628507	0.419643	0.588477	0.672667		0.628507	0.607812	0.599129	0.652565		0.628571	0.627176	0.634434		0.628507	0.641379	0.624484	0.633047		0.630794	0.656604	0.607477	0.641166	0.605405
Special TV programs about coronavirus
Count	851	399	452		851	49	140	662		851	230	179	442		851	685	166		851	119	549	183		715	213	156	211	135
Column %	0.385068	0.371855	0.397537		0.385068	0.21875	0.288066	0.441333		0.385068	0.359375	0.389978	0.39784		0.385941	0.384615	0.391509		0.385068	0.410345	0.377579	0.392704		0.380927	0.401887	0.364486	0.384335	0.364865
Newspapers
Count	594	280	314		594	43	95	456		594	144	130	320		591	454	137		594	46	375	173		491	88	106	174	123
Column %	0.268778	0.260951	0.276165		0.268778	0.191964	0.195473	0.304		0.268778	0.225	0.283224	0.288029		0.268027	0.254913	0.323113		0.268778	0.158621	0.257909	0.371245		0.261588	0.166038	0.247664	0.31694	0.332432
News websites (eg, CNN.com, MSNBC.com, NYTimes.com, FoxNews.com)
Count	1284	628	656		1284	127	265	892		1284	328	272	684		1281	1033	248		1284	128	834	322		1093	284	234	340	235
Column %	0.580995	0.585275	0.576957		0.580995	0.566964	0.545267	0.594667		0.580995	0.5125	0.592593	0.615662		0.580952	0.580011	0.584906		0.580995	0.441379	0.57359	0.690987		0.582312	0.535849	0.546729	0.619308	0.635135
Other (please specify):
Count	111	58	53		111	9	29	73		111	29	23	59		111	90	21		111	5	70	36		91	24	19	29	19
Column %	0.0502262	0.0540541	0.0466139		0.0502262	0.0401786	0.0596708	0.0486667		0.0502262	0.0453125	0.0501089	0.0531053		0.0503401	0.0505334	0.0495283		0.0502262	0.0172414	0.0481431	0.0772532		0.0484816	0.045283	0.0443925	0.0528233	0.0513514
I have not used any sources to learn more
Count	18	9	9		18	3	3	12		18	10	5	3		18	14	4		18	7	8	3		13	6	5	1	1
Column %	0.0081448	0.0083877	0.00791557		0.0081448	0.0133929	0.00617284	0.008		0.0081448	0.015625	0.0108932	0.00270027		0.00816327	0.00786075	0.00943396		0.0081448	0.0241379	0.00550206	0.00643777		0.00692595	0.0113208	0.0116822	0.00182149	0.0027027
What types of information and/or support would be most helpful to you right now? (Select up to 3 that would be most helpful to you)
Sample Size	2210	1073	1137		2210	224	486	1500		2210	640	459	1111		2205	1781	424		2210	290	1454	466		1877	530	428	549	370
Information / guidance from my doctor about COVID-19 and my health condition / its treatment
Count	485	236	249		485	56	103	326		485	134	101	250		483	380	103		485	48	334	103		431	95	91	150	95
Column %	0.219457	0.219944	0.218997		0.219457	0.25	0.211934	0.217333		0.219457	0.209375	0.220044	0.225023		0.219048	0.213363	0.242925		0.219457	0.165517	0.229711	0.22103		0.229622	0.179245	0.212617	0.273224	0.256757
Information / guidance from the company who makes my medication(s) about COVID-19 and the treatment I take
Count	220	126	94		220	23	64	133		220	63	46	111		219	181	38		220	20	141	59		185	33	38	64	50
Column %	0.0995475	0.117428	0.0826737		0.0995475	0.102679	0.131687	0.0886667		0.0995475	0.0984375	0.100218	0.09991		0.0993197	0.101628	0.0896226		0.0995475	0.0689655	0.0969739	0.126609		0.0985615	0.0622642	0.088785	0.116576	0.135135
Up-to-date and accurate information about COVID-19, like its spread, its treatment, signs/symptoms, preventive measures, etc
Count	1071	520	551		1071	108	228	735		1071	300	217	554		1070	859	211		1071	135	702	234		898	238	188	281	191
Column %	0.484615	0.484623	0.484609		0.484615	0.482143	0.469136	0.49		0.484615	0.46875	0.472767	0.49865		0.485261	0.482313	0.497642		0.484615	0.465517	0.482806	0.502146		0.478423	0.449057	0.439252	0.51184	0.516216
Emotional and/or mental health support
Count	538	292	246		538	84	138	316		538	146	134	258		536	465	71		538	60	360	118		478	149	119	127	83
Column %	0.243439	0.272134	0.216359		0.243439	0.375	0.283951	0.210667		0.243439	0.228125	0.291939	0.232223		0.243084	0.261089	0.167453		0.243439	0.206897	0.247593	0.253219		0.254662	0.281132	0.278037	0.23133	0.224324
Financial support to pay for my medications / healthcare costs
Count	299	167	132		299	39	62	198		299	91	76	132		298	233	65		299	41	214	44		272	107	80	61	24
Column %	0.135294	0.155638	0.116095		0.135294	0.174107	0.127572	0.132		0.135294	0.142187	0.165577	0.118812		0.135147	0.130825	0.153302		0.135294	0.141379	0.14718	0.0944206		0.144912	0.201887	0.186916	0.111111	0.0648649
Financial support for other necessities / bills (eg, food, rent, etc)
Count	412	206	206		412	69	128	215		412	144	108	160		412	341	71		412	70	283	59		378	186	88	79	25
Column %	0.186425	0.191985	0.181179		0.186425	0.308036	0.263374	0.143333		0.186425	0.225	0.235294	0.144014		0.186848	0.191465	0.167453		0.186425	0.241379	0.194635	0.126609		0.201385	0.350943	0.205607	0.143898	0.0675676
Understanding how COVID-19 affects people with my health condition(s)
Count	1151	544	607		1151	117	279	755		1151	321	237	593		1148	917	231		1151	134	752	265		985	250	205	322	208
Column %	0.520814	0.50699	0.533861		0.520814	0.522321	0.574074	0.503333		0.520814	0.501563	0.51634	0.533753		0.520635	0.514879	0.544811		0.520814	0.462069	0.517194	0.56867		0.524774	0.471698	0.478972	0.586521	0.562162
Information about making sure my medication will be available to me
Count	272	121	151		272	20	56	196		272	89	46	137		272	221	51		272	42	170	60		230	73	54	64	39
Column %	0.123077	0.112768	0.132806		0.123077	0.0892857	0.115226	0.130667		0.123077	0.139063	0.100218	0.123312		0.123356	0.124088	0.120283		0.123077	0.144828	0.116919	0.128755		0.122536	0.137736	0.126168	0.116576	0.105405
Learning how to have food, medication and/or supplies delivered to my home
Count	175	95	80		175	29	34	112		175	56	38	81		174	141	33		175	30	119	26		147	54	41	33	19
Column %	0.0791855	0.0885368	0.0703606		0.0791855	0.129464	0.0699588	0.0746667		0.0791855	0.0875	0.0827887	0.0729073		0.0789116	0.079169	0.0778302		0.0791855	0.103448	0.0818432	0.055794		0.0783165	0.101887	0.0957944	0.0601093	0.0513514
I am not in need of any more information and/or support
Count	359	169	190		359	16	63	280		359	105	69	185		358	280	78		359	54	226	79		284	65	69	80	70
Column %	0.162443	0.157502	0.167106		0.162443	0.0714286	0.12963	0.186667		0.162443	0.164062	0.150327	0.166517		0.162358	0.157215	0.183962		0.162443	0.186207	0.155433	0.169528		0.151305	0.122642	0.161215	0.145719	0.189189
MarketSight® Crosstab
Confidence Level = 95%
